# Supplementary material for: High Throughput Centrifugal Electrospinning of Polyacrylonitrile Nanofibers for Carbon Fiber Nonwovens
Source: Polymers (Basel). 2021 Apr 16;13(8):1313. doi: 10.3390/polym13081313 (PMC8072871; doi:10.3390/polym13081313)
Supplement: Supplementary file 1 [file polymers-13-01313-s001.zip]

Archive with 1 entries (1 files):
- polymers-1167990-supplementary.pdf
